# Supplementary material for: Characterization of the Hemagglutinin Gene of Morbillivirus canis in Domestic Dogs from the Mid-Western Area of Brazil
Source: Vet Sci. 2025 Sep 30;12(10):948. doi: 10.3390/vetsci12100948 (PMC12567662; doi:10.3390/vetsci12100948)
Supplement: Supplementary file 1 [file vetsci-12-00948-s001.zip]

Archive with 1 entries (1 files):
- vetsci-3894044-supplementary.pdf
